# Supplementary material for: Soil elemental changes during human decomposition
Source: PLoS One. 2023 Jun 13;18(6):e0287094. doi: 10.1371/journal.pone.0287094 (PMC10263346; doi:10.1371/journal.pone.0287094)
Supplement: S1 File — (XLSX) [file pone.0287094.s006.xlsx]

## Sheet: Elemental concentrations
SampleID	Date	Study_day	ADH	ADD	Treatment	pH	EC	Na (µg/gdw soil)	K (µg/gdw soil)	Mg (µg/gdw soil)	Ca (µg/gdw soil)	Al (µg/gdw soil)	Cu (µg/gdw soil)	Fe (µg/gdw soil)	Mn (µg/gdw soil)	Zn (µg/gdw soil)	Co (µg/gdw soil)	S180 (µg/gdw soil)	P (µg/gdw soil)	B (µg/gdw soil)	Se (µg/gdw soil)
D3_J_con_09Apr2021	2021-04-09	0	0	0	D3_con	7.575	69.88	1.49004	57.506	13.9134	199.384	7.14707	0.0393959	1.85425	0.329423	0.0452144	0.00149071	8.85123	1.64606	0.671552	0.0080795
D3_J_gr_09Apr2021	2021-04-09	0	0	0	D3_grave	6.92	55.185	2.13537	41.4568	12.1769	161.018	11.0717	0.0453532	2.52805	0.564067	0.0632624	0.00148265	10.9104	2.32406	0.570341	0.0217354
D3_H_con_09Apr2021	2021-04-09	0	0	0	D3_con	7.51	54.05	2.88922	13.703	6.15165	97.515	11.7347	0.0428345	4.10548	0.577936	0.0363044	0.00425836	4.87674	0.386471	0.299737	0.00334732
D3_H_gr_09Apr2021	2021-04-09	0	0	0	D3_grave	7.57	44.06	2.22043	13.7364	4.71404	67.3781	7.46116	0.0417842	3.91678	0.413489	0.0358666	0.00232961	4.00039	0.373987	0.253401	0.00457439
D3_F_con_09Apr2021	2021-04-09	0	0	0	D3_con	7.615	103.915	1.27068	21.1885	6.61258	171.335	7.54113	0.0740356	1.53333	0.727347	0.0239419	0.00406774	5.89229	0.712792	0.407656	-0.000639763
D3_F_gr_09Apr2021	2021-04-09	0	0	0	D3_grave	6.78	41.185	3.57058	12.7351	4.53089	43.8106	10.9482	0.0337733	2.20646	1.11549	0.0347301	0.00738002	6.20364	0.485996	0.346424	-0.000166544
D3_J_con_12Apr2021	2021-04-12	3	1305	54.4	D3_con	7.155	53.995	1.77916	53.3785	11.9515	161.519	8.15948	0.0472261	2.34664	0.49535	0.0415246	-0.000141549	7.66294	1.54571	0.509828	0.00536315
D3_J_gr_12Apr2021	2021-04-12	3	1305	54.4	D3_grave	7.285	76.405	3.48794	48.9057	14.0105	203.801	6.54792	0.0459895	1.56679	0.345019	0.0303691	-0.00074764	10.0929	2.25269	0.483875	0.0198535
D3_H_con_12Apr2021	2021-04-12	3	1305	54.4	D3_con	7.56	43.835	2.57739	16.4191	6.73701	111.29	11.9315	0.0467578	4.22431	0.689996	0.0432648	0.00742947	5.07525	0.565251	0.267917	0.0118299
D3_H_gr_12Apr2021	2021-04-12	3	1305	54.4	D3_grave	7.635	34.07	3.7225	10.392	5.18505	86.0842	7.27398	0.035899	3.13362	0.301816	0.0189571	0.00214636	3.53298	0.350102	0.174315	0.0107944
D3_F_con_12Apr2021	2021-04-12	3	1305	54.4	D3_con	7.81	112.15	1.59873	14.2143	7.06065	177.719	6.49595	0.0694067	1.32733	0.618106	0.0242232	0.00336436	6.28815	0.745847	0.30707	0.00569325
D3_F_gr_12Apr2021	2021-04-12	3	1305	54.4	D3_grave	7.005	36.965	5.84136	13.04	7.37856	69.3334	13.4839	0.0479092	3.36368	1.01023	0.05937	0.0114724	6.97709	0.456747	0.174486	0.00287832
D3_J_con_14Apr2021	2021-04-14	5	2143	89.9	D3_con	7.535	51.4	1.35768	47.2478	11.4461	169.373	7.52787	0.0769702	1.77996	0.416086	0.0336688	0.000434573	6.68524	1.39713	0.586563	0.00377601
D3_J_gr_14Apr2021	2021-04-14	5	2143	89.9	D3_grave	7.2	127.7	13.6943	43.8619	12.8506	179.981	7.68549	0.0446678	1.79522	0.424788	0.034586	-0.000871115	9.2581	2.15695	0.48122	0.0176836
D3_H_con_14Apr2021	2021-04-14	5	2143	89.9	D3_con	7.47	41.275	1.76351	10.7869	5.24804	85.4414	12.7017	0.0285018	3.95337	0.615694	0.0361489	0.00470922	3.7078	0.316964	0.187728	-0.000388586
D3_H_gr_14Apr2021	2021-04-14	5	2143	89.9	D3_grave	7.36	32.09	6.42678	12.4262	4.05505	55.3737	7.96483	0.0377614	4.26031	0.413364	0.0346801	0.00190494	4.32686	0.348794	0.198235	0.00755427
D3_F_con_14Apr21	2021-04-14	5	2143	89.9	D3_con	7.535	90.39	1.34486	11.9155	6.20415	139.338	8.34396	0.0637022	1.61341	0.915236	0.0311319	0.00637166	5.37525	0.813909	0.304196	0.0109472
D3_F_gr_14Apr2021	2021-04-14	5	2143	89.9	D3_grave	6.97	39.235	4.78803	22.3381	5.84654	57.2939	12.864	0.0572674	2.76869	1.27661	0.0501667	0.0164658	6.25515	0.973513	0.212594	0.0079417
D3_J_con_16Apr2021	2021-04-16	7	2805	116.9	D3_con	7.54	63.98	4.71833	11.7601	5.33637	54.1287	15.413	0.0529345	3.48588	1.50817	0.0523708	0.0148265	7.83156	0.471329	0.340653	0.00770972
D3_J_gr_16Apr2021	2021-04-16	7	2805	116.9	D3_grave	7.26	90.86	10.3204	45.7178	13.5	178.499	8.33751	0.0394979	1.91309	0.504759	0.0444186	0.00100814	10.3403	2.06278	0.397919	0.0125482
D3_H_con_16Apr2021	2021-04-16	7	2805	116.9	D3_con	7.595	68.455	3.08046	18.4237	6.35536	108.389	13.3827	0.03885	3.68078	0.631089	0.0472584	0.00459672	6.11333	0.785341	0.243571	0.000972935
D3_H_gr_16Apr2021	2021-04-16	7	2805	116.9	D3_grave	7.615	38.205	3.9839	12.0807	4.47708	66.4009	7.16882	0.0277053	3.63736	0.339123	0.0222763	0.000728378	2.87988	0.171844	0.15714	0.00100923
D3_F_con_16Apr2021	2021-04-16	7	2805	116.9	D3_con	7.905	131.1	1.62851	14.7035	8.78671	245.077	3.53832	0.0714219	0.794847	0.32545	0.0139179	0.00173551	6.74113	1.17027	0.285725	0.0229704
D3_F_gr_16Apr2021	2021-04-16	7	2805	116.9	D3_grave	6.8	34.485	4.52674	11.0827	5.1975	51.879	14.0578	0.0461122	3.24333	1.43842	0.0631908	0.013385	7.13436	0.539198	0.321457	0.0061844
D3_J_con_19Apr2021	2021-04-19	10	3757	156.5	D3_con	7.285	57.935	1.51747	49.2861	12.5578	178.948	6.14598	0.0481816	1.93312	0.367938	0.0358081	0.000930143	9.35841	1.74235	0.509409	0.0161178
D3_J_gr_19Apr2021	2021-04-19	10	3757	156.5	D3_grave	6.775	263.15	43.8093	50.2944	14.6681	224.058	3.87036	0.0459039	1.02169	0.208071	0.0219039	-0.000625252	12.3261	0.586068	0.496902	0.012136
D3_H_con_19Apr2021	2021-04-19	10	3757	156.5	D3_con	7.56	54.82	2.02286	13.111	5.35242	87.9484	15.0425	0.0303036	4.13792	0.575396	0.0429562	0.00391869	3.60873	0.328036	0.223267	0.00186936
D3_H_gr_19Apr2021	2021-04-19	10	3757	156.5	D3_grave	7.235	47.985	3.9598	11.5632	5.19077	73.7963	7.49817	0.0331506	4.36302	0.489151	0.0352251	0.00275259	3.52477	0.295901	0.14035	0.00758201
D3_F_con_19Apr2021	2021-04-19	10	3757	156.5	D3_con	7.685	138	1.61732	18.2474	8.81231	205.926	4.21711	0.07318	0.958477	0.474789	0.0181955	0.00196897	6.43781	1.16456	0.252099	0.0198482
D3_F_gr_19Apr2021	2021-04-19	10	3757	156.5	D3_grave	6.56	46.12	7.95546	13.138	7.50922	70.1661	8.67758	0.0380621	1.69325	1.03894	0.0383193	0.00763865	6.60757	0.868881	0.205389	0.0100592
D3_J_con_23Apr2021	2021-04-23	14	4751	198	D3_con	7.085	54	1.58681	50.4556	11.655	160.272	6.27265	0.0627296	1.81896	0.376827	0.0344248	0.000333268	8.59664	1.86661	0.42579	0.00248925
D3_J_gr_23Apr2021	2021-04-23	14	4751	198	D3_grave	6.965	248.8	39.9709	59.4729	13.2606	202.984	4.05844	0.0587274	0.813626	0.247411	0.0325998	0.000625135	16.8555	2.49968	0.612349	0.0182989
D3_H_con_23Apr2021	2021-04-23	14	4751	198	D3_con	7.47	56.805	1.73915	10.1677	5.32391	90.6698	11.0496	0.0296415	2.75976	0.340706	0.0409062	0.00288159	3.54466	0.30447	0.237509	2.72e-05
D3_H_gr_23Apr2021	2021-04-23	14	4751	198	D3_grave	7.35	113.05	18.4577	18.2834	5.59671	85.5541	9.24575	0.0348024	3.75378	0.521603	0.0282966	0.0044765	7.66123	0.304107	0.148768	-0.00585377
D3_F_con_23Apr2021	2021-04-23	14	4751	198	D3_con	7.61	132.6	1.52369	19.3155	7.41711	248.917	3.49426	0.0750818	0.839543	0.37664	0.0112342	0.00201295	6.98825	0.728201	0.301054	0.0227393
D3_F_gr_23Apr2021	2021-04-23	14	4751	198	D3_grave	6.655	44.975	12.7562	10.8825	7.37467	69.6414	8.19345	0.0356371	1.69709	1.30704	0.0332302	0.0127644	6.00264	0.732796	0.18467	0.00623626
D3_J_con_26Apr2021	2021-04-26	17	5577	232.4	D3_con	7.22	69.655	1.80023	66.6321	12.1236	147.807	10.8229	0.0537771	3.69172	0.474348	0.0478639	0.000324044	8.86328	1.82595	0.513874	0.00725239
D3_J_gr_26Apr2021	2021-04-26	17	5577	232.4	D3_grave	6.55	217.1	130.055	100.809	22.1152	304.941	2.17201	0.0642131	0.639632	1.25623	0.0466354	0.000684316	22.5934	11.6945	1.25909	0.0366219
D3_H_con_26Apr2021	2021-04-26	17	5577	232.4	D3_con	7.65	62.48	2.24796	22.2214	6.88891	122.036	11.3669	0.0373629	3.17316	0.537688	0.0356266	0.00310195	5.18723	0.54615	0.280895	-0.00698819
D3_H_gr_26Apr2021	2021-04-26	17	5577	232.4	D3_grave	7.64	331.7	158.118	96.7257	10.3947	135.896	16.8136	0.125339	9.8532	1.40679	0.0811228	0.0650928	35.254	24.0525	0.153715	0.00226173
D3_F_con26Apr2021	2021-04-26	17	5577	232.4	D3_con	7.62	146.7	1.38791	21.1924	6.96164	193.098	7.58935	0.0721999	1.42771	0.811741	0.0243776	0.00548272	6.41044	0.758917	0.344705	0.015681
D3_F_gr_26Apr2021	2021-04-26	17	5577	232.4	D3_grave	6.74	76.825	18.3167	20.1778	15.0544	142.799	0.840955	0.0298489	0.255894	1.53711	0.0199235	0.00288258	9.58873	1.19077	0.273463	0.0125
D3_J_con_28Apr2021	2021-04-28	19	6570	273.7	D3_con	6.99	65.215	1.8543	57.0331	11.1763	134.998	10.5553	0.0504887	3.85787	0.521783	0.0535808	0.000409851	8.39741	1.63256	0.524597	0.0108088
D3_J_gr_28Apr2021	2021-04-28	19	6570	273.7	D3_grave	6.565	327.15	123.334	100.032	25.4988	378.215	1.52005	0.0591101	0.775785	1.91138	0.0518197	0.000562515	21.9272	9.95566	1.21986	0.0469247
D3_H_con_28Apr2021	2021-04-28	19	6570	273.7	D3_con	7.465	62.24	2.73945	13.4498	5.33569	92.5268	13.6026	0.0356741	4.00225	0.613929	0.0443801	0.00502373	4.5099	0.444007	0.190246	-0.00461768
D3_H_gr_28Apr2021	2021-04-28	19	6570	273.7	D3_grave	7.45	483.4	167.548	54.5777	7.50691	106.879	12.9147	0.0986734	6.72728	0.812585	0.0554402	0.029653	33.4528	1.31709	0.10874	0.0125302
D3_F_con_28Apr2021	2021-04-28	19	6570	273.7	D3_con	6.94	80.895	2.44271	23.5577	4.64184	116.238	14.9533	0.0730717	2.86043	1.39008	0.0546639	0.0105104	6.50206	0.62602	0.552231	0.00223128
D3_F_gr_28Apr2021	2021-04-28	19	6570	273.7	D3_grave	6.905	82.845	32.9967	32.7999	26.6196	272.408	0.240224	0.0333528	0.122988	8.75983	1.15957	0.00701068	12.9912	2.42749	0.401785	0.039055
D3_J_con_30Apr2021	2021-04-30	21	7586	316.1	D3_con	7.295	62.01	1.95883	38.3999	10.2417	149.072	8.78093	0.0349686	1.99734	0.491188	0.0410474	-0.000118096	6.15155	1.31072	0.504626	0.00533289
D3_J_gr_30Apr2021	2021-04-30	21	7586	316.1	D3_grave	6.63	449.5	323.187	99.2264	25.0941	377.913	2.23002	0.0526692	1.43357	3.25932	0.0558859	0.00339945	27.9325	9.06225	1.23107	0.0514809
D3_H_con_30Apr2021	2021-04-30	21	7586	316.1	D3_con	7.27	61.685	3.03889	15.73	6.18613	107.528	11.4852	0.0343088	3.57465	0.532304	0.0363768	0.00355558	4.75434	0.686256	0.229333	-0.0112142
D3_H_gr_30Apr2021	2021-04-30	21	7586	316.1	D3_grave	7.27	291.85	70.1311	33.927	5.93486	78.7601	10.6049	0.0642339	5.84361	0.739083	0.0524857	0.0101834	20.9918	0.765932	0.122833	-0.00830253
D3_F_con_30Apr2021	2021-04-30	21	7586	316.1	D3_con	7.25	197.42	1.23174	8.11707	2.63007	68.4516	10.7235	0.0616242	1.8759	1.12669	0.0383561	0.00711655	3.61958	0.410256	0.289926	-0.0065716
D3_F_gr_30Apr2021	2021-04-30	21	7586	316.1	D3_grave	6.44	93.095	22.298	24.1627	18.6787	181.65	0.653024	0.0276824	0.252132	10.6635	0.0626991	0.0095176	10.7715	1.40659	0.255234	0.0145204
D3_J_1_CON_7May2021	2021-05-07	28	10547	439.4	D3_con	7.26	49.825	1.88143	48.7877	11.1357	168.886	8.32191	0.0441469	1.96472	0.40698	0.0404736	0.000246822	7.62403	1.91739	0.685606	-0.000513442
D3_J_1_GR_7May2021	2021-05-07	28	10547	439.4	D3_grave	6.11	320.15	198.498	175.361	37.1966	473.11	2.64072	0.0704987	1.73193	18.2844	0.162079	0.0123681	30.2084	33.9974	2.07356	0.0591207
D3_H_2_CON_7May2021	2021-05-07	28	10547	439.4	D3_con	7.335	43.815	2.68597	17.9527	5.45904	95.0597	11.5445	0.0356551	3.93974	0.534386	0.0373009	0.00468296	5.09588	0.521654	0.271682	0.0169518
D3_H_2_GR_7May2021	2021-05-07	28	10547	439.4	D3_grave	6.88	180	55.0193	24.9959	6.67318	100.884	1.11734	0.0378507	0.575882	0.0377293	0.0792829	0.00313969	15.9361	0.529669	0.176232	0.0199717
D3_F_3_CON_7May2021	2021-05-07	28	10547	439.4	D3_con	7.23	108.95	1.79035	24.9199	4.80607	114.853	11.7124	0.0883738	2.30782	1.15627	0.0365463	0.0283421	6.22013	0.468517	0.337962	0.020196
D3_F_3_GR_7May2021	2021-05-07	28	10547	439.4	D3_grave	6.25	379.3	80.5716	75.5332	35.3327	317.222	0.38798	0.0441205	0.374594	33.0644	0.129053	0.0443362	27.8217	3.9071	0.408998	0.0480455
D3_J_con_12May2021	2021-05-12	33	12394	516.4	D3_con	7.34	72.86	2.17203	46.5016	11.2514	166.692	9.71595	0.0478985	2.1768	0.473842	0.0471044	0.00065215	7.08826	1.47174	0.615006	0.0171778
D3_J_gr_12May2021	2021-05-12	33	12394	516.4	D3_grave	5.84	345.25	316.426	190.679	37.7112	445.397	5.89065	0.0842673	3.62013	25.7286	0.190117	0.0235011	33.5482	41.6687	1.86872	0.0783563
D3_H_con_12May2021	2021-05-12	33	12394	516.4	D3_con	7.575	55.705	2.12529	12.5847	5.63349	101.455	12.3689	0.033409	2.882	0.443696	0.063332	0.00276484	3.48893	0.478111	0.243381	0.0153425
D3_H_gr_12May2021	2021-05-12	33	12394	516.4	D3_grave	6.57	398.3	176.604	105.437	21.8808	248.799	1.53924	0.0796867	1.59884	10.8187	0.0504608	0.0490067	44.3133	15.3862	0.437131	0.0352142
D3_F_con_12May2021	2021-05-12	33	12394	516.4	D3_con	7.715	138.9	1.49163	19.2735	7.0623	201.035	4.90657	0.0652258	0.958181	0.442684	0.0182671	0.00207574	6.38124	0.79413	0.25698	0.005991
D3_F_gr_12May2021	2021-05-12	33	12394	516.4	D3_grave	5.735	324	73.7952	66.7852	33.4667	301.257	0.568161	0.0409039	0.364979	47.4276	0.140096	0.0614231	21.9454	2.45128	0.450215	0.0433169
J_1_con_14May2021	2021-05-14	35	12994	541.4	D3_con	6.985	73.75	2.97604	60.2588	11.4914	139.742	12.0352	0.0540217	3.29367	0.57756	0.0600275	0.00267815	13.1703	1.60617	0.517319	0.0103812
J_1_gr_14May2021	2021-05-14	35	12994	541.4	D3_grave	6.5	238.55	154.637	94.2243	18.6512	267.409	7.52028	0.0675594	3.17283	1.62341	0.284619	0.00311635	23.661	3.99767	1.06555	0.0523566
H_2_con_14May2021	2021-05-14	35	12994	541.4	D3_con	7.4	57.335	2.42193	13.4058	5.29844	94.2528	12.3796	0.038496	2.77806	0.43499	0.0363208	0.00208546	4.46703	0.388779	0.201747	0.00981813
H_2_gr_14May2021	2021-05-14	35	12994	541.4	D3_grave	6.6	297.9	146.781	75.661	10.3614	128.538	5.72157	0.0991747	4.06951	2.7608	0.0462305	0.0280415	30.9716	3.73145	0.389988	0.0152058
F_3_con_14May2021	2021-05-14	35	12994	541.4	D3_con	7.335	128.25	1.83114	14.5015	6.19065	203.54	8.88482	0.0884616	1.70172	0.968412	0.0393502	0.00745631	8.34579	0.752483	0.445851	0.0154215
F_3_gr_14May2021	2021-05-14	35	12994	541.4	D3_grave	5.755	263.5	93.0526	59.7166	28.1478	239.461	1.42528	0.0571114	1.16372	37.6322	0.148826	0.0697521	25.1381	4.5568	0.396842	0.0483479
D3_J_con_17May2021	2021-05-17	38	14260	594.2	D3_con	6.785	51.18	1.66898	54.9205	13.3604	193.245	5.27534	0.035102	1.30143	0.274681	0.0272253	-0.0016961	7.72177	1.41312	0.445293	0.0130042
D3_J_gr_17May2021	2021-05-17	38	14260	594.2	D3_grave	5.81	457.45	307.428	165.019	42.1754	571.451	4.77928	0.0756899	5.36448	31.7307	0.272331	0.0262734	31.5532	32.5441	1.58704	0.0549188
D3_H_con_17May2021	2021-05-17	38	14260	594.2	D3_con	7	65.33	3.93272	16.9257	5.57475	96.0339	12.0032	0.0404306	3.07655	0.517723	0.0590144	0.00424537	4.91252	0.607815	0.224175	0.00964776
D3_H_gr_17May2021	2021-05-17	38	14260	594.2	D3_grave	6.71	441	155.244	65.3791	7.11673	93.5042	9.535	0.0910095	5.13152	0.971739	0.0845069	0.0204206	32.9459	1.215	0.29206	0.0159872
D3_F_con_17May2021	2021-05-17	38	14260	594.2	D3_con	7.05	46.79	2.01812	16.7239	4.01399	94.841	10.1382	0.0630993	1.6607	1.03663	0.0378433	0.00737964	5.43623	0.834277	0.389313	0.00672632
D3_F_gr_17May2021	2021-05-17	38	14260	594.2	D3_grave	5.475	302.8	177.01	124.504	33.6637	241.536	1.7157	0.0737383	1.95824	67.9555	0.178261	0.135012	34.3789	28.2842	0.482053	0.0715336
D3_J_con_19May2021	2021-05-19	40	15257	635.7	D3_con	6.675	36.185	1.98687	47.9238	9.75696	124.946	8.11056	0.050705	2.90328	0.464884	0.0530633	0.000786892	8.99941	1.80148	0.481593	0.00264228
D3_J_gr_19May2021	2021-05-19	40	15257	635.7	D3_grave	5.48	196.45	178.602	66.6795	13.5346	216.332	6.27356	0.0538082	2.52306	0.570023	0.10881	0.00124446	12.4816	0.910524	0.645242	0.0319234
D3_H_con_19May2021	2021-05-19	40	15257	635.7	D3_con	6.84	62.715	3.1671	25.2754	9.7379	179.681	4.35218	0.0321978	1.23606	0.160046	0.0129262	0.00127366	5.94008	0.907017	0.234575	0.00208539
D3_H_gr_19May2021	2021-05-19	40	15257	635.7	D3_grave	5.885	294.2	165.266	93.3326	13.4795	150.784	3.28328	0.0872824	3.48253	7.00981	0.0741079	0.0392214	26.5361	5.96695	0.409472	0.0140647
D3_F_con_19May2021	2021-05-19	40	15257	635.7	D3_con	6.885	58.205	1.4441	8.25033	3.02335	67.6375	12.4673	0.0654276	1.84055	1.25785	0.0586207	0.00863274	4.24973	0.495462	0.339593	0.00840377
D3_F_gr_19May2021	2021-05-19	40	15257	635.7	D3_grave	6.19	232.15	41.228	38.7443	36.8172	353.399	0.784187	0.0375176	0.36182	69.963	0.137935	0.0789266	14.2608	1.7486	0.316143	0.0590364
D3_J_con_21May2021	2021-05-21	42	16336	680.7	D3_con	7.265	63.255	2.1582	57.3789	12.0567	181.009	4.58399	0.055618	1.35905	0.285611	0.0320703	0.000919597	7.82183	1.76958	0.391721	0.0140605
D3_J_gr_21May2021	2021-05-21	42	16336	680.7	D3_grave	5.875	307.35	192.578	125.351	29.086	384.598	4.56406	0.0719194	3.76218	7.40545	0.137448	0.0109599	28.8909	15.3746	1.31373	0.0387844
D3_H_con_21May2021	2021-05-21	42	16336	680.7	D3_con	7.4	53.875	2.29785	16.3278	5.84602	100.131	9.86402	0.0372136	2.39122	0.416885	0.0335388	0.00170859	4.89404	0.598596	0.24369	-0.0038514
D3_H_gr_21May2021	2021-05-21	42	16336	680.7	D3_grave	6.47	383.15	175.296	105.193	18.8551	197.586	2.28872	0.0847524	3.58907	12.4636	0.0662878	0.0607517	42.7306	19.1194	0.376781	0.0292136
D3_F_con_21May2021	2021-05-21	42	16336	680.7	D3_con	7.03	61.325	2.88003	18.8612	4.95563	127.934	12.0718	0.0825485	2.65547	1.32868	0.0652081	0.0100278	8.24904	1.07601	0.561032	0.0140193
D3_F_gr_21May2021	2021-05-21	42	16336	680.7	D3_grave	5.625	348.8	67.3436	86.6263	38.0294	340.02	1.2195	0.0546115	1.59455	105.52	0.210129	0.216732	18.5091	3.9129	0.379247	0.0813753
D3_J_con_24May2021	2021-05-24	45	18054	752.3	D3_con	7.125	42.905	1.70051	49.2138	10.4363	139.331	7.24449	0.0465834	1.75239	0.470822	0.0448955	0.00118166	7.23334	1.89038	0.477983	0.021056
D3_J_gr_24May2021	2021-05-24	45	18054	752.3	D3_grave	5.79	304.65	160.161	129.89	26.941	334.43	7.16252	0.0794765	4.73007	7.29175	0.15297	0.0150097	27.1663	14.6148	1.26443	0.0407491
D3_H_con_24May2021	2021-05-24	45	18054	752.3	D3_con	7.07	41.985	5.59109	20.8695	6.77779	119.552	6.15973	0.0522296	1.75553	0.269714	0.0490895	0.00780997	10.6831	0.930645	0.229199	0.000607336
D3_H_gr_24May2021	2021-05-24	45	18054	752.3	D3_grave	6.03	397.35	306.134	146.619	23.1037	194.17	1.73649	0.0878231	3.62883	18.6894	0.134471	0.0915751	60.7671	20.6832	0.459915	0.0316774
D3_F_con_24May2021	2021-05-24	45	18054	752.3	D3_con	7.385	45.67	2.39341	15.8515	5.0559	128.264	11.7444	0.0857043	2.07044	1.26983	0.0511041	0.0101182	7.20325	0.877161	0.431768	0.0190706
D3_F_gr_24May2021	2021-05-24	45	18054	752.3	D3_grave	5.505	263.3	105.523	84.7428	32.1219	288.241	1.5079	0.0584682	2.43873	64.9292	0.198257	0.146881	33.3103	11.7886	0.352921	0.0601338
J_1_con_26_May2021	2021-05-26	47	19288	803.7	D3_con	7.215	60.865	2.16169	48.9404	11.8186	180.581	3.49574	0.0517452	0.654547	0.330618	0.0292095	-0.00042011	8.52632	1.94398	0.480627	0.0149043
J_1_gr_26_May2021	2021-05-26	47	19288	803.7	D3_grave	6.01	485.15	188.167	100.993	29.3964	411.116	8.96732	0.0614948	8.65557	5.68313	0.115748	0.00729255	31.1762	15.9025	1.10272	0.0264271
H_2_con_26_May2021	2021-05-26	47	19288	803.7	D3_con	7.225	27.005	2.42343	12.5955	5.08392	94.4022	8.47685	0.0357067	1.53314	0.523821	0.0282372	0.00364356	4.40167	0.576183	0.217668	0.00724279
H_2_gr_26_May2021	2021-05-26	47	19288	803.7	D3_grave	6.035	305.5	115.262	72.9975	24.2413	301.973	1.74917	0.0556402	5.55399	14.1086	0.073794	0.0316642	18.5777	4.44806	0.43713	0.0141523
F_3_con_26_May2021	2021-05-26	47	19288	803.7	D3_con	7.22	30.625	1.49902	10.5804	3.58989	85.5311	7.48405	0.0669168	0.927645	0.889821	0.0295767	0.00628908	4.98982	0.663122	0.340553	0.0202851
F_3_gr_26_May2021	2021-05-26	47	19288	803.7	D3_grave	5.705	307.35	117.444	85.2775	30.8035	249.459	1.49035	0.0616102	1.68871	85.219	0.20448	0.179651	22.0916	10.0738	0.32903	0.0706556
J_1_con_28_May2021	2021-05-28	49	20522	855.1	D3_con	7.16	57.19	3.53912	51.841	13.3678	170.886	5.3868	0.0724291	1.25433	0.339504	0.0374141	0.000532555	11.0356	1.99977	0.47568	0.00145688
J_1_gr_28_May2021	2021-05-28	49	20522	855.1	D3_grave	5.785	481.25	239.513	136.669	34.44	513.136	5.98753	0.0812787	7.57057	26.0754	0.230855	0.0355372	29.4307	31.1286	1.21024	0.0367839
H_2_con_28_May2021	2021-05-28	49	20522	855.1	D3_con	7.375	65.02	4.46536	13.7554	5.39514	97.3748	9.29647	0.046148	2.52193	0.374197	0.0504733	0.00376318	6.47039	1.07669	0.236404	0.00172251
H_2_gr_28_May2021	2021-05-28	49	20522	855.1	D3_grave	5.98	506.8	178.201	136.424	37.183	424.277	0.477723	0.0764308	0.453223	50.5307	0.150015	0.142887	39.4128	13.104	0.427709	0.0452018
F_3_con_28_May2021	2021-05-28	49	20522	855.1	D3_con	7.2	75.945	1.84853	10.7605	4.00646	118.284	12.1476	0.0692882	1.93452	1.33849	0.0499244	0.0104563	6.55968	0.673293	0.440858	0.00635805
F_3_gr_28_May2021	2021-05-28	49	20522	855.1	D3_grave	5.75	316.05	105.75	85.9432	36.616	263.951	4.04256	0.0696263	6.7051	110.145	0.288961	0.30117	24.2011	14.1022	0.396544	0.0874067
J_1_con_2_June2021	2021-06-02	54	22703	945.9	D3_con	7.095	57.38	2.38961	50.6714	9.70127	138.399	9.05417	0.0422696	2.18814	0.501665	0.040015	0.000728827	7.26771	1.522	0.447396	0.0143237
J_1_gr_2_June2021	2021-06-02	54	22703	945.9	D3_grave	5.9	454.3	241.765	120.035	30.448	430.423	6.62274	0.10465	6.81858	13.1244	0.0809468	0.0283798	32.009	9.7717	1.06858	0.0511498
H_2_con_2_June2021	2021-06-02	54	22703	945.9	D3_con	7.44	62.855	2.59436	14.7816	5.58943	95.0027	12.2502	0.0350215	3.48753	0.604823	0.0384132	0.00320882	3.9972	0.455338	0.214513	0.00413428
H_2_gr_2_June2021	2021-06-02	54	22703	945.9	D3_grave	6.055	316.3	166.165	96.8888	17.2579	191.285	2.11078	0.0679283	2.54658	13.1865	0.0595337	0.0569367	31.4133	6.61094	0.359772	0.0186175
F_3_con_2_June2021	2021-06-02	54	22703	945.9	D3_con	7.19	67.935	1.90152	22.6621	6.31153	183.801	13.4265	0.0693302	2.65853	1.33534	0.0474706	0.010998	7.89291	0.728408	0.451566	0.0150142
F_3_gr_2_June2021	2021-06-02	54	22703	945.9	D3_grave	6.08	181	64.5483	76.4412	16.1471	117.739	7.99488	0.070791	2.81697	37.2305	0.076651	0.133359	20.6302	3.21405	0.343417	0.0290951
J_1_con_4_June2021	2021-06-04	56	23694	987.2	D3_con	7.43	58.455	2.61174	70.7121	11.7438	155.93	8.63568	0.0496174	2.14776	0.439039	0.0460111	0.000590929	8.71487	1.77203	0.459871	0.0123631
J_1_gr_4_June2021	2021-06-04	56	23694	987.2	D3_grave	6.81	343	223.776	137.474	18.5264	228.705	20.9516	0.137808	7.48877	3.32876	0.167621	0.0178667	36.4842	7.28132	0.748922	0.0247559
H_2_con_4_June2021	2021-06-04	56	23694	987.2	D3_con	7.625	52.65	2.65483	13.6842	5.43586	95.1721	13.6859	0.0380802	3.31289	0.554266	0.0385254	0.0030396	4.69212	0.460826	0.224327	0.00192594
H_2_gr_4_June2021	2021-06-04	56	23694	987.2	D3_grave	5.91	396.2	274.988	124.235	8.95865	74.3725	13.3545	0.150376	7.72042	8.06388	0.126128	0.0859522	40.7182	32.1723	0.410511	0.0178544
F_3_con_4_June2021	2021-06-04	56	23694	987.2	D3_con	7.775	115.515	2.15739	13.3075	4.90279	148.295	11.05	0.0621308	1.99613	1.18379	0.0426353	0.00727052	7.35017	0.584615	0.349993	0.00851492
F_3_gr_4_June2021	2021-06-04	56	23694	987.2	D3_grave	5.655	338.8	95.0554	103.404	27.0952	191.736	8.94114	0.0760384	5.67414	72.1346	0.247229	0.289608	35.3215	17.3021	0.270732	0.0653324
J_1_con_9_June2021	2021-06-09	61	26588	1107.8	D3_con	7.51	69.91	2.14815	59.7076	10.2758	139.732	9.84577	0.043275	2.34715	0.453131	0.0427451	-7.15e-05	6.40031	1.4692	0.381243	0.00938098
J_1_gr_9_June2021	2021-06-09	61	26588	1107.8	D3_grave	6.335	264	182.255	126.539	24.268	287.996	24.4723	0.110532	10.4637	9.05196	0.158209	0.0319208	25.2391	18.7888	1.10607	0.0544313
H_2_con_9_June2021	2021-06-09	61	26588	1107.8	D3_con	7.71	43.89	3.01029	21.0829	6.35451	109.864	11.0258	0.036045	3.02383	0.518211	0.0346137	0.00430565	5.84304	0.739474	0.212859	0.00675763
H_2_gr_9_June2021	2021-06-09	61	26588	1107.8	D3_grave	6.13	468.15	251.73	160.685	18.9629	122.546	4.88719	0.10877	6.444	27.3666	0.167401	0.179145	45.7526	34.7046	0.316041	0.0369725
F_3_con_9_June2021	2021-06-09	61	26588	1107.8	D3_con	7.705	85.75	1.81118	16.1166	5.18735	162.905	13.7978	0.0839931	4.28652	1.47078	0.0559453	0.0129827	8.29806	0.742521	0.472998	0.000422796
F_3_gr_9_June2021	2021-06-09	61	26588	1107.8	D3_grave	6.105	159.65	75.0481	70.15	18.5033	156.685	11.6257	0.074806	7.55102	35.0242	0.0933987	0.116302	19.3502	4.73384	0.26484	0.0367608
J_1_con_14_June2021	2021-06-14	66	29519	1230	D3_con	7.43	40.865	2.33172	68.8346	9.49615	120.09	9.40881	0.0528148	2.32304	0.456499	0.0441245	3.77e-05	6.83804	2.14767	0.411602	0.00696235
J_1_gr_14_June2021	2021-06-14	66	29519	1230	D3_grave	6.68	216.75	157.604	124.806	20.6301	247.246	10.4464	0.125638	4.22974	9.43923	0.15019	0.0264832	33.1122	27.2778	1.02546	0.0456324
H_2_con_14_June2021	2021-06-14	66	29519	1230	D3_con	7.515	36.1	4.15222	12.0386	4.89388	85.0166	13.2934	0.0353526	3.59056	0.559477	0.040494	0.00254883	5.47456	0.555267	0.190384	0.00344044
H_2_gr_14_June2021	2021-06-14	66	29519	1230	D3_grave	6.41	324.75	185.975	109.783	14.3227	109.818	5.02587	0.079826	3.51701	15.3598	0.104861	0.0907401	31.8036	25.8427	0.348212	0.0274798
F_3_con_14_June2021	2021-06-14	66	29519	1230	D3_con	7.375	93.925	1.72726	20.4184	5.91674	161.148	16.2144	0.065691	3.19637	1.61524	0.0546574	0.0111999	6.87029	0.576195	0.388871	0.00254628
F_3_gr_14_June2021	2021-06-14	66	29519	1230	D3_grave	5.985	236.8	62.7632	55.4488	23.4117	198.473	1.48196	0.0407634	1.16834	36.3535	0.0610417	0.060768	13.8663	0.999456	0.272146	0.0392653
J_1_con_23_June2021	2021-06-23	75	34715	1446.4	D3_con	7.495	50.54	2.26114	56.757	9.09624	122.702	11.2227	0.0401537	2.61901	0.526423	0.0515786	6.67e-08	7.68267	1.46776	0.351475	0.00945981
J_1_gr_23_June2021	2021-06-23	75	34715	1446.4	D3_grave	6.945	293.8	262.991	116.871	19.3686	231.24	30.3498	0.14516	12.1287	5.09054	0.265583	0.035306	38.1527	8.28957	0.436586	0.0260932
H_2_con_23_June2021	2021-06-23	75	34715	1446.4	D3_con	7.355	44.495	3.56223	15.2503	5.94479	105.055	10.7889	0.0422808	3.97645	0.553283	0.0391028	0.00694088	5.80603	0.572736	0.180864	-0.00416515
H_2_gr_23_June2021	2021-06-23	75	34715	1446.4	D3_grave	6.3	261.75	123.453	53.3867	16.4761	209.575	1.20157	0.056947	1.70272	12.8905	0.0466422	0.0483015	21.336	2.84373	0.302503	0.0167733
F_3_con_23_June2021	2021-06-23	75	34715	1446.4	D3_con	7.48	41.805	1.44427	11.0141	3.28301	84.9218	11.4299	0.0475247	1.87719	1.18332	0.0294971	0.00719632	3.9565	0.40086	0.265492	0.0118067
F_3_gr_23_June2021	2021-06-23	75	34715	1446.4	D3_grave	6.27	217.85	71.4432	57.225	24.7865	187.969	1.7386	0.0497373	1.10143	101.6	0.139402	0.19573	13.7211	1.75498	0.244727	0.0750635
J_1_con_7_July2021	2021-07-07	89	43101	1795.9	D3_con	7.425	63.24	2.11	43.4712	10.0841	158.047	4.06959	0.0437578	0.644488	0.275959	0.0212117	0.000533062	6.31087	1.28363	0.339493	0.0118227
J_1_gr_7_July2021	2021-07-07	89	43101	1795.9	D3_grave	5.755	562.5	306.753	129.812	25.8615	305.704	36.2189	0.154521	12.7374	23.9368	0.215371	0.0739635	39.4093	23.8914	1.13652	0.0476284
H_2_con_7_July2021	2021-07-07	89	43101	1795.9	D3_con	7.59	75.375	2.63871	17.8018	6.1248	109.72	6.35047	0.0303753	1.32327	0.386456	0.0215773	0.00321024	4.51713	0.765133	0.232712	-0.00185013
H_2_gr_7_July2021	2021-07-07	89	43101	1795.9	D3_grave	6.21	346.45	170.145	86.8318	15.1228	149.689	15.4613	0.0973165	9.55417	29.3723	0.106986	0.156211	24.0949	9.16939	0.384486	0.0381281
F_3_con_7_July2021	2021-07-07	89	43101	1795.9	D3_con	7.255	140.2	1.77581	30.7891	7.02744	201.412	8.09606	0.0644728	1.70045	0.853224	0.0396378	0.00682761	6.74586	0.822192	0.404167	0.0147648
F_3_gr_7_July2021	2021-07-07	89	43101	1795.9	D3_grave	6.005	254.65	84.1264	60.0769	12.6124	82.8038	24.5467	0.0723878	11.2012	29.938	0.131574	0.115923	11.2911	3.01815	0.344099	0.0370388
J_1_con_21_July2021	2021-07-21	103	51430	2142.9	D3_con	7.485	55.43	3.08923	42.0381	10.5597	168.12	5.00281	0.0453983	0.840751	0.277044	0.0220429	-0.000484471	8.09268	1.46865	0.539471	-0.00470612
J_1_gr_21_July2021	2021-07-21	103	51430	2142.9	D3_grave	6.575	437.75	305.98	200.391	32.1619	328.262	74.1675	0.194054	24.6325	16.8456	0.832655	0.0655034	55.2928	34.9945	0.762773	0.0262196
H_2_con_21_July2021	2021-07-21	103	51430	2142.9	D3_con	7.52	51.19	2.6992	12.75	5.67757	105.445	8.52741	0.0376334	1.65919	0.467749	0.0282866	0.00135956	4.20119	0.554422	0.249819	-0.00659162
H_2_gr_21_July2021	2021-07-21	103	51430	2142.9	D3_grave	5.94	316.85	193.886	110.801	13.9259	112.739	42.6815	0.150631	32.1723	17.7798	0.312559	0.208504	28.3914	9.45975	0.365778	0.0156277
F_3_con_21_July2021	2021-07-21	103	51430	2142.9	D3_con	7.57	149.45	1.80558	25.1927	8.72956	240.352	3.49262	0.0633306	1.03901	0.307369	0.0103231	0.00184243	8.04149	0.745118	0.286407	0.0239344
F_3_gr_21_July2021	2021-07-21	103	51430	2142.9	D3_grave	6.02	200.55	53.8576	29.6245	13.9024	85.2674	59.9055	0.0429602	25.1679	6.47684	0.132111	0.0369325	11.8379	1.37717	0.288436	0.0189598
J_1_con_4_Aug2021	2021-08-04	117	60306	2512.9	D3_con	7.035	59.465	2.49719	32.0281	9.87125	145.417	3.80919	0.0340692	0.660641	0.216114	0.0167799	-0.000198175	8.01825	1.17245	0.452481	-0.000501358
J_1_gr_4_Aug2021	2021-08-04	117	60306	2512.9	D3_grave	6.875	665.15	398.022	148.921	25.1286	273.763	70.1503	0.220162	22.7828	4.17349	0.602549	0.0480094	48.9487	15.8538	0.581704	0.0231131
H_2_con_4_Aug2021	2021-08-04	117	60306	2512.9	D3_con	7.38	77.65	2.46059	11.7089	5.64621	104.973	5.29112	0.0366336	1.1073	0.324642	0.0198103	0.00291962	4.52419	0.593672	0.246064	0.00444217
H_2_gr_4_Aug2021	2021-08-04	117	60306	2512.9	D3_grave	6.12	438.25	224.948	137.018	18.2128	163.006	25.8847	0.171836	43.3342	26.8245	0.633329	0.757261	40.0815	41.4774	0.438166	0.028719
F_3_con_4_Aug2021	2021-08-04	117	60306	2512.9	D3_con	7.405	131.85	1.76947	9.19935	5.1329	183.346	3.53866	0.0445767	0.779852	0.345142	0.00515191	0.000703208	5.90598	0.382672	0.330166	0.00435066
F_3_gr_4_Aug2021	2021-08-04	117	60306	2512.9	D3_grave	5.945	264.25	75.1185	45.5815	12.4125	90.8946	21.9554	0.180297	9.88825	29.1658	0.244376	0.800107	11.3222	1.61657	0.211336	0.0282232
J_1_con_9_Aug2021	2021-08-09	122	63234	2634.8	D3_con	7.135	44.47	3.10538	38.7724	10.7261	160.27	3.30467	0.0478097	0.649202	0.213242	0.0197307	-0.000187687	6.67918	1.5154	0.384291	-0.00331176
J_1_gr_9_Aug2021	2021-08-09	122	63234	2634.8	D3_grave	6.445	457.1	232.555	91.9071	18.3785	210.059	29.8894	0.172169	10.5527	3.85994	0.140607	0.0308149	27.3928	3.57913	0.555	0.00994182
H_2_con_9_Aug2021	2021-08-09	122	63234	2634.8	D3_con	7.385	38.81	2.53843	12.4055	5.50033	102.641	5.12065	0.0397627	1.08739	0.337633	0.0230778	0.0020821	5.27118	0.55148	0.233342	-0.00125767
H_2_gr_9_Aug2021	2021-08-09	122	63234	2634.8	D3_grave	5.85	243.25	189.423	127.358	18.5784	168.698	58.4577	0.225241	47.2351	31.3697	0.356165	0.60378	28.1862	13.469	0.397735	0.0274022
F_3_con_9_Aug2021	2021-08-09	122	63234	2634.8	D3_con	7.405	66.07	1.59199	18.9128	5.8775	169.63	5.59054	0.0423355	1.08091	0.641218	0.0140323	0.00330921	5.76124	0.478726	0.339374	0.0109815
F_3_gr_9_Aug2021	2021-08-09	122	63234	2634.8	D3_grave	5.93	97.825	82.3301	42.6701	11.049	84.9387	34.2821	0.0797046	15.1583	11.5929	0.176696	0.0769453	14.2232	2.87503	0.326165	0.0252256

## Sheet: Charge data
SampleID	Date	Study_day	ADH	ADD	Treatment	Na (umolcharge/gdw soil)	K (umolcharge/gdw soil)	Mg (umolcharge/gdw soil)	Ca (umolcharge/gdw soil)
D3_J_con_09Apr2021	2021-04-09	0	0	0	D3_con	0.064813	1.47081	1.1449	9.94979
D3_J_gr_09Apr2021	2021-04-09	0	0	0	D3_grave	0.0928833	1.06032	1.00201	8.03521
D3_H_con_09Apr2021	2021-04-09	0	0	0	D3_con	0.125674	0.350476	0.506204	4.86626
D3_H_gr_09Apr2021	2021-04-09	0	0	0	D3_grave	0.0965832	0.351331	0.387907	3.36235
D3_F_con_09Apr2021	2021-04-09	0	0	0	D3_con	0.0552717	0.541929	0.544133	8.55007
D3_F_gr_09Apr2021	2021-04-09	0	0	0	D3_grave	0.155312	0.32572	0.372836	2.18627
D3_J_con_12Apr2021	2021-04-12	3	1305	54.4	D3_con	0.077389	1.36524	0.983459	8.06024
D3_J_gr_12Apr2021	2021-04-12	3	1305	54.4	D3_grave	0.151717	1.25084	1.15289	10.1702
D3_H_con_12Apr2021	2021-04-12	3	1305	54.4	D3_con	0.11211	0.419945	0.554372	5.55366
D3_H_gr_12Apr2021	2021-04-12	3	1305	54.4	D3_grave	0.16192	0.265791	0.426665	4.29583
D3_F_con_12Apr2021	2021-04-12	3	1305	54.4	D3_con	0.0695411	0.363553	0.581004	8.86865
D3_F_gr_12Apr2021	2021-04-12	3	1305	54.4	D3_grave	0.254085	0.333518	0.607164	3.45992
D3_J_con_14Apr2021	2021-04-14	5	2143	89.9	D3_con	0.0590556	1.20844	0.941872	8.45217
D3_J_gr_14Apr2021	2021-04-14	5	2143	89.9	D3_grave	0.595668	1.12184	1.05744	8.98152
D3_H_con_14Apr2021	2021-04-14	5	2143	89.9	D3_con	0.0767085	0.275891	0.431849	4.26376
D3_H_gr_14Apr2021	2021-04-14	5	2143	89.9	D3_grave	0.279549	0.317819	0.333681	2.7633
D3_F_con_14Apr21	2021-04-14	5	2143	89.9	D3_con	0.0584984	0.304756	0.510525	6.95333
D3_F_gr_14Apr2021	2021-04-14	5	2143	89.9	D3_grave	0.208268	0.571331	0.481097	2.85912
D3_J_con_16Apr2021	2021-04-16	7	2805	116.9	D3_con	0.205236	0.300783	0.439117	2.70117
D3_J_gr_16Apr2021	2021-04-16	7	2805	116.9	D3_grave	0.448913	1.1693	1.11089	8.90757
D3_H_con_16Apr2021	2021-04-16	7	2805	116.9	D3_con	0.133993	0.471214	0.522967	5.4089
D3_H_gr_16Apr2021	2021-04-16	7	2805	116.9	D3_grave	0.17329	0.308982	0.368408	3.31358
D3_F_con_16Apr2021	2021-04-16	7	2805	116.9	D3_con	0.0708362	0.376064	0.723038	12.23
D3_F_gr_16Apr2021	2021-04-16	7	2805	116.9	D3_grave	0.196902	0.283457	0.42769	2.5889
D3_J_con_19Apr2021	2021-04-19	10	3757	156.5	D3_con	0.0660062	1.26057	1.03335	8.93001
D3_J_gr_19Apr2021	2021-04-19	10	3757	156.5	D3_grave	1.9056	1.28636	1.207	11.1811
D3_H_con_19Apr2021	2021-04-19	10	3757	156.5	D3_con	0.0879897	0.335334	0.440438	4.38886
D3_H_gr_19Apr2021	2021-04-19	10	3757	156.5	D3_grave	0.172242	0.295748	0.427136	3.68263
D3_F_con_19Apr2021	2021-04-19	10	3757	156.5	D3_con	0.0703497	0.466706	0.725144	10.2762
D3_F_gr_19Apr2021	2021-04-19	10	3757	156.5	D3_grave	0.346044	0.336024	0.617915	3.50148
D3_J_con_23Apr2021	2021-04-23	14	4751	198	D3_con	0.0690224	1.29048	0.959062	7.99799
D3_J_gr_23Apr2021	2021-04-23	14	4751	198	D3_grave	1.73864	1.52111	1.09118	10.1295
D3_H_con_23Apr2021	2021-04-23	14	4751	198	D3_con	0.075649	0.260054	0.438092	4.52467
D3_H_gr_23Apr2021	2021-04-23	14	4751	198	D3_grave	0.802864	0.467626	0.46054	4.26938
D3_F_con_23Apr2021	2021-04-23	14	4751	198	D3_con	0.0662767	0.494025	0.610336	12.4216
D3_F_gr_23Apr2021	2021-04-23	14	4751	198	D3_grave	0.554864	0.278338	0.606844	3.4753
D3_J_con_26Apr2021	2021-04-26	17	5577	232.4	D3_con	0.0783058	1.70422	0.997621	7.37595
D3_J_gr_26Apr2021	2021-04-26	17	5577	232.4	D3_grave	5.65709	2.57836	1.8198	15.2174
D3_H_con_26Apr2021	2021-04-26	17	5577	232.4	D3_con	0.0977809	0.568347	0.566872	6.08993
D3_H_gr_26Apr2021	2021-04-26	17	5577	232.4	D3_grave	6.87775	2.47391	0.855355	6.78159
D3_F_con26Apr2021	2021-04-26	17	5577	232.4	D3_con	0.0603708	0.542029	0.572857	9.63611
D3_F_gr_26Apr2021	2021-04-26	17	5577	232.4	D3_grave	0.796732	0.516079	1.23879	7.12607
D3_J_con_28Apr2021	2021-04-28	19	6570	273.7	D3_con	0.0806574	1.45871	0.91967	6.73678
D3_J_gr_28Apr2021	2021-04-28	19	6570	273.7	D3_grave	5.36472	2.55848	2.09823	18.8739
D3_H_con_28Apr2021	2021-04-28	19	6570	273.7	D3_con	0.11916	0.344	0.439061	4.61734
D3_H_gr_28Apr2021	2021-04-28	19	6570	273.7	D3_grave	7.28795	1.39591	0.617725	5.33356
D3_F_con_28Apr2021	2021-04-28	19	6570	273.7	D3_con	0.106252	0.602525	0.381966	5.8006
D3_F_gr_28Apr2021	2021-04-28	19	6570	273.7	D3_grave	1.43528	0.838908	2.19046	13.5939
D3_J_con_30Apr2021	2021-04-30	21	7586	316.1	D3_con	0.0852043	0.982136	0.842769	7.43909
D3_J_gr_30Apr2021	2021-04-30	21	7586	316.1	D3_grave	14.0579	2.53787	2.06493	18.8589
D3_H_con_30Apr2021	2021-04-30	21	7586	316.1	D3_con	0.132184	0.40232	0.509042	5.36594
D3_H_gr_30Apr2021	2021-04-30	21	7586	316.1	D3_grave	3.05054	0.867735	0.488365	3.93034
D3_F_con_30Apr2021	2021-04-30	21	7586	316.1	D3_con	0.0535778	0.207607	0.216422	3.41592
D3_F_gr_30Apr2021	2021-04-30	21	7586	316.1	D3_grave	0.969912	0.617999	1.53703	9.06481
D3_J_1_CON_7May2021	2021-05-07	28	10547	439.4	D3_con	0.0818376	1.24782	0.916333	8.42789
D3_J_1_GR_7May2021	2021-05-07	28	10547	439.4	D3_grave	8.63421	4.48513	3.06082	23.6094
D3_H_2_CON_7May2021	2021-05-07	28	10547	439.4	D3_con	0.116833	0.459169	0.449212	4.74374
D3_H_2_GR_7May2021	2021-05-07	28	10547	439.4	D3_grave	2.39321	0.639308	0.54912	5.03436
D3_F_3_CON_7May2021	2021-05-07	28	10547	439.4	D3_con	0.0778762	0.637366	0.39548	5.73146
D3_F_3_GR_7May2021	2021-05-07	28	10547	439.4	D3_grave	3.50467	1.93188	2.90744	15.8302
D3_J_con_12May2021	2021-05-12	33	12394	516.4	D3_con	0.0944781	1.18935	0.925849	8.31838
D3_J_gr_12May2021	2021-05-12	33	12394	516.4	D3_grave	13.7638	4.87691	3.10316	22.2265
D3_H_con_12May2021	2021-05-12	33	12394	516.4	D3_con	0.0924451	0.321873	0.463566	5.06286
D3_H_gr_12May2021	2021-05-12	33	12394	516.4	D3_grave	7.68184	2.69671	1.80052	12.4157
D3_F_con_12May2021	2021-05-12	33	12394	516.4	D3_con	0.0648824	0.492951	0.58114	10.0322
D3_F_gr_12May2021	2021-05-12	33	12394	516.4	D3_grave	3.20992	1.70814	2.7539	15.0335
J_1_con_14May2021	2021-05-14	35	12994	541.4	D3_con	0.129451	1.54121	0.9456	6.97352
J_1_gr_14May2021	2021-05-14	35	12994	541.4	D3_grave	6.72634	2.40993	1.53477	13.3444
H_2_con_14May2021	2021-05-14	35	12994	541.4	D3_con	0.105348	0.342874	0.435996	4.70347
H_2_gr_14May2021	2021-05-14	35	12994	541.4	D3_grave	6.38464	1.93515	0.852618	6.41442
F_3_con_14May2021	2021-05-14	35	12994	541.4	D3_con	0.0796502	0.370899	0.509414	10.1572
F_3_gr_14May2021	2021-05-14	35	12994	541.4	D3_grave	4.04757	1.52734	2.31621	11.9498
D3_J_con_17May2021	2021-05-17	38	14260	594.2	D3_con	0.0725968	1.40468	1.0994	9.64343
D3_J_gr_17May2021	2021-05-17	38	14260	594.2	D3_grave	13.3724	4.22062	3.47052	28.517
D3_H_con_17May2021	2021-05-17	38	14260	594.2	D3_con	0.171064	0.4329	0.458733	4.79235
D3_H_gr_17May2021	2021-05-17	38	14260	594.2	D3_grave	6.75274	1.67217	0.585619	4.66611
D3_F_con_17May2021	2021-05-17	38	14260	594.2	D3_con	0.0877833	0.42774	0.330302	4.73282
D3_F_gr_17May2021	2021-05-17	38	14260	594.2	D3_grave	7.69951	3.18439	2.77011	12.0533
D3_J_con_19May2021	2021-05-19	40	15257	635.7	D3_con	0.0864241	1.22573	0.802876	6.23514
D3_J_gr_19May2021	2021-05-19	40	15257	635.7	D3_grave	7.76875	1.70543	1.11373	10.7955
D3_H_con_19May2021	2021-05-19	40	15257	635.7	D3_con	0.137761	0.646458	0.801308	8.96659
D3_H_gr_19May2021	2021-05-19	40	15257	635.7	D3_grave	7.18868	2.38713	1.1092	7.52455
D3_F_con_19May2021	2021-05-19	40	15257	635.7	D3_con	0.0628147	0.211015	0.248784	3.37529
D3_F_gr_19May2021	2021-05-19	40	15257	635.7	D3_grave	1.79332	0.990945	3.0296	17.6356
D3_J_con_21May2021	2021-05-21	42	16336	680.7	D3_con	0.0938767	1.46755	0.992113	9.03285
D3_J_gr_21May2021	2021-05-21	42	16336	680.7	D3_grave	8.37668	3.20604	2.39342	19.1925
D3_H_con_21May2021	2021-05-21	42	16336	680.7	D3_con	0.0999512	0.417609	0.481055	4.99679
D3_H_gr_21May2021	2021-05-21	42	16336	680.7	D3_grave	7.62496	2.69048	1.55154	9.86008
D3_F_con_21May2021	2021-05-21	42	16336	680.7	D3_con	0.125274	0.482404	0.407787	6.38425
D3_F_gr_21May2021	2021-05-21	42	16336	680.7	D3_grave	2.92928	2.2156	3.12935	16.9679
D3_J_con_24May2021	2021-05-24	45	18054	752.3	D3_con	0.073968	1.25872	0.858777	6.95298
D3_J_gr_24May2021	2021-05-24	45	18054	752.3	D3_grave	6.96664	3.32215	2.21691	16.689
D3_H_con_24May2021	2021-05-24	45	18054	752.3	D3_con	0.243199	0.53377	0.557728	5.96596
D3_H_gr_24May2021	2021-05-24	45	18054	752.3	D3_grave	13.3161	3.75002	1.90115	9.6896
D3_F_con_24May2021	2021-05-24	45	18054	752.3	D3_con	0.104107	0.405428	0.416038	6.40074
D3_F_gr_24May2021	2021-05-24	45	18054	752.3	D3_grave	4.59	2.16743	2.64323	14.384
J_1_con_26_May2021	2021-05-26	47	19288	803.7	D3_con	0.0940283	1.25173	0.972526	9.0115
J_1_gr_26_May2021	2021-05-26	47	19288	803.7	D3_grave	8.18482	2.58305	2.41896	20.5158
H_2_con_26_May2021	2021-05-26	47	19288	803.7	D3_con	0.105413	0.32215	0.418343	4.71092
H_2_gr_26_May2021	2021-05-26	47	19288	803.7	D3_grave	5.01363	1.86702	1.99476	15.0693
F_3_con_26_May2021	2021-05-26	47	19288	803.7	D3_con	0.0652038	0.270611	0.295404	4.26823
F_3_gr_26_May2021	2021-05-26	47	19288	803.7	D3_grave	5.10854	2.1811	2.53474	12.4487
J_1_con_28_May2021	2021-05-28	49	20522	855.1	D3_con	0.153943	1.32591	1.10001	8.52765
J_1_gr_28_May2021	2021-05-28	49	20522	855.1	D3_grave	10.4183	3.49552	2.83398	25.6069
H_2_con_28_May2021	2021-05-28	49	20522	855.1	D3_con	0.194233	0.351816	0.443953	4.85927
H_2_gr_28_May2021	2021-05-28	49	20522	855.1	D3_grave	7.75134	3.48926	3.0597	21.1725
F_3_con_28_May2021	2021-05-28	49	20522	855.1	D3_con	0.0804066	0.275218	0.329682	5.90269
F_3_gr_28_May2021	2021-05-28	49	20522	855.1	D3_grave	4.59986	2.19813	3.01305	13.1718
J_1_con_2_June2021	2021-06-02	54	22703	945.9	D3_con	0.103942	1.296	0.798294	6.90648
J_1_gr_2_June2021	2021-06-02	54	22703	945.9	D3_grave	10.5162	3.07009	2.50549	21.4793
H_2_con_2_June2021	2021-06-02	54	22703	945.9	D3_con	0.112849	0.378064	0.459941	4.74089
H_2_gr_2_June2021	2021-06-02	54	22703	945.9	D3_grave	7.22779	2.47808	1.42011	9.54564
F_3_con_2_June2021	2021-06-02	54	22703	945.9	D3_con	0.0827115	0.579618	0.519361	9.17216
F_3_gr_2_June2021	2021-06-02	54	22703	945.9	D3_grave	2.8077	1.9551	1.32871	5.8755
J_1_con_4_June2021	2021-06-04	56	23694	987.2	D3_con	0.113604	1.80857	0.966368	7.78133
J_1_gr_4_June2021	2021-06-04	56	23694	987.2	D3_grave	9.73372	3.51611	1.52449	11.413
H_2_con_4_June2021	2021-06-04	56	23694	987.2	D3_con	0.115479	0.349994	0.447304	4.74934
H_2_gr_4_June2021	2021-06-04	56	23694	987.2	D3_grave	11.9613	3.17751	0.737186	3.71139
F_3_con_4_June2021	2021-06-04	56	23694	987.2	D3_con	0.0938413	0.340359	0.403439	7.40031
F_3_gr_4_June2021	2021-06-04	56	23694	987.2	D3_grave	4.13468	2.64472	2.2296	9.56813
J_1_con_9_June2021	2021-06-09	61	26588	1107.8	D3_con	0.0934395	1.52712	0.845568	6.973
J_1_gr_9_June2021	2021-06-09	61	26588	1107.8	D3_grave	7.92765	3.23644	1.99696	14.3718
H_2_con_9_June2021	2021-06-09	61	26588	1107.8	D3_con	0.13094	0.539229	0.522897	5.48253
H_2_gr_9_June2021	2021-06-09	61	26588	1107.8	D3_grave	10.9496	4.10977	1.56041	6.11536
F_3_con_9_June2021	2021-06-09	61	26588	1107.8	D3_con	0.0787821	0.412208	0.426854	8.1294
F_3_gr_9_June2021	2021-06-09	61	26588	1107.8	D3_grave	3.26441	1.79419	1.52259	7.81901
J_1_con_14_June2021	2021-06-14	66	29519	1230	D3_con	0.101424	1.76055	0.781416	5.99284
J_1_gr_14_June2021	2021-06-14	66	29519	1230	D3_grave	6.85538	3.1921	1.69761	12.3383
H_2_con_14_June2021	2021-06-14	66	29519	1230	D3_con	0.180611	0.307905	0.402706	4.24256
H_2_gr_14_June2021	2021-06-14	66	29519	1230	D3_grave	8.08945	2.80787	1.17858	5.48021
F_3_con_14_June2021	2021-06-14	66	29519	1230	D3_con	0.0751316	0.522233	0.486874	8.04173
F_3_gr_14_June2021	2021-06-14	66	29519	1230	D3_grave	2.73005	1.41819	1.9265	9.90432
J_1_con_23_June2021	2021-06-23	75	34715	1446.4	D3_con	0.0983544	1.45165	0.748507	6.12316
J_1_gr_23_June2021	2021-06-23	75	34715	1446.4	D3_grave	11.4395	2.98916	1.5938	11.5395
H_2_con_23_June2021	2021-06-23	75	34715	1446.4	D3_con	0.154948	0.390049	0.489183	5.24251
H_2_gr_23_June2021	2021-06-23	75	34715	1446.4	D3_grave	5.36991	1.36545	1.35578	10.4583
F_3_con_23_June2021	2021-06-23	75	34715	1446.4	D3_con	0.0628223	0.281702	0.270151	4.23783
F_3_gr_23_June2021	2021-06-23	75	34715	1446.4	D3_grave	3.10761	1.46362	2.03962	9.38015
J_1_con_7_July2021	2021-07-07	89	43101	1795.9	D3_con	0.0917798	1.11184	0.829798	7.88699
J_1_gr_7_July2021	2021-07-07	89	43101	1795.9	D3_grave	13.343	3.32013	2.12808	15.2555
H_2_con_7_July2021	2021-07-07	89	43101	1795.9	D3_con	0.114777	0.455308	0.503995	5.47535
H_2_gr_7_July2021	2021-07-07	89	43101	1795.9	D3_grave	7.40089	2.22086	1.24442	7.46988
F_3_con_7_July2021	2021-07-07	89	43101	1795.9	D3_con	0.0772434	0.787478	0.578271	10.051
F_3_gr_7_July2021	2021-07-07	89	43101	1795.9	D3_grave	3.6593	1.53656	1.03784	4.13213
J_1_con_21_July2021	2021-07-21	103	51430	2142.9	D3_con	0.134374	1.07519	0.868932	8.38963
J_1_gr_21_July2021	2021-07-21	103	51430	2142.9	D3_grave	13.3094	5.12532	2.64652	16.3811
H_2_con_21_July2021	2021-07-21	103	51430	2142.9	D3_con	0.117409	0.326101	0.467194	5.26198
H_2_gr_21_July2021	2021-07-21	103	51430	2142.9	D3_grave	8.43356	2.83391	1.14593	5.626
F_3_con_21_July2021	2021-07-21	103	51430	2142.9	D3_con	0.0785383	0.644342	0.718335	11.9942
F_3_gr_21_July2021	2021-07-21	103	51430	2142.9	D3_grave	2.34268	0.757694	1.144	4.25507
J_1_con_4_Aug2021	2021-08-04	117	60306	2512.9	D3_con	0.108622	0.81917	0.812281	7.25669
J_1_gr_4_Aug2021	2021-08-04	117	60306	2512.9	D3_grave	17.313	3.80889	2.06777	13.6615
H_2_con_4_Aug2021	2021-08-04	117	60306	2512.9	D3_con	0.10703	0.299474	0.464613	5.23843
H_2_gr_4_Aug2021	2021-08-04	117	60306	2512.9	D3_grave	9.78469	3.50445	1.49869	8.13444
F_3_con_4_Aug2021	2021-08-04	117	60306	2512.9	D3_con	0.0769676	0.235288	0.422374	9.14944
F_3_gr_4_Aug2021	2021-08-04	117	60306	2512.9	D3_grave	3.26747	1.16582	1.02139	4.53589
J_1_con_9_Aug2021	2021-08-09	122	63234	2634.8	D3_con	0.135077	0.991664	0.882627	7.99789
J_1_gr_9_Aug2021	2021-08-09	122	63234	2634.8	D3_grave	10.1156	2.35067	1.51232	10.4825
H_2_con_9_Aug2021	2021-08-09	122	63234	2634.8	D3_con	0.110416	0.317289	0.452609	5.12205
H_2_gr_9_Aug2021	2021-08-09	122	63234	2634.8	D3_grave	8.23947	3.25737	1.52878	8.41847
F_3_con_9_Aug2021	2021-08-09	122	63234	2634.8	D3_con	0.0692479	0.483725	0.483645	8.46497
F_3_gr_9_Aug2021	2021-08-09	122	63234	2634.8	D3_grave	3.58116	1.09135	0.909195	4.23867
